# Supplementary material for: Effects of Tebuconazole Application on Soil Microbiota and Enzymes
Source: Molecules. 2022 Nov 3;27(21):7501. doi: 10.3390/molecules27217501 (PMC9656111; doi:10.3390/molecules27217501)
Supplement: Supplementary file 1 [file molecules-27-07501-s001.zip]

Archive with 1 entries (1 files):
- molecules-1984162-supplementary.pdf
